# Supplementary material for: On the Boundary of Exploratory Genomics and Translation in Sequential Glioblastoma
Source: Int J Mol Sci. 2024 Jul 10;25(14):7564. doi: 10.3390/ijms25147564 (PMC11277311; doi:10.3390/ijms25147564)
Supplement: Supplementary file 1 [file ijms-25-07564-s001.zip › Supplementary Tables.xlsx]

## Sheet: Information
On the Boundary of Exploratory Genomics and Translation in Sequential Glioblastoma
Marton Tompa 1,2,*, Bence Galik 1, Peter Urban 1, Bela Istvan Kajtar 3, Zoltan Kraboth 3, Attila Gyenesei 1, Attila Miseta 4 and Bernadette Kalman 1,2,4,*
1 Szentagothai Research Center, University of Pecs, 20. Ifjusag Street, 7624 Pecs, Hungary; galik.bence@pte.hu (B.G.); urban.peter@pte.hu (P.U.); gyenesei.attila@pte.hu (A.G.)
2 Department of Molecular Medicine, Markusovszky University Teaching Hospital, 5. Markusovszky Street, 9700 Szombathely, Hungary
3 Department of Pathology, School of Medicine, University of Pecs, 12. Szigeti street, 7624 Pecs, Hungary; kajtar.bela@pte.hu (B.I.K.); kraboth.zoltan@pte.hu (Z.K.)
4 Office of the Dean, School of Medicine, University of Pecs, 20. Ifjusag Street, 7624 Pecs, Hungary; attila.miseta@aok.pte.hu
* Correspondence: tompa.marton@pte.hu (M.T.); bernadette.kalman@pte.hu (B.K.)

## Sheet: Supplementary Table Legends
Table S1. Summary of the final variant number, mean coverage, standard deviation, median coverage, Genome ≤ 30 X coverage, median insert size and % Aligned Mapped Reads values in primary and recurrent samples. Table S2. The glioma panel gene list is indicated, as collected from previous publications [28–34]. Table S3. Detailed characteristics of all oncogenic and likely oncogenic variants that ap…

## Sheet: Supplementary Table S1
GBM-P samples
Sample Name	Final variant number	Mean Coverage	Standard Deviation	Median Coverage	Genome ≤ 30X coverage	Median insert size	Mean Mapping Quality	Aligned Mapped Reads %
UPL22-003804	23	291.492	272.398	249	0.846	142	57.61	0.998
UPL22-003805	5	100.027	102.787	79	0.717	116	57.48	0.986
UPL22-003806	8	131.065	151.678	104	0.766	133	57.45	0.996
UPL22-003807	11	153.398	146.126	134	0.794	136	57.55	0.993
UPL22-003810	13	155.443	171.426	120	0.775	126	57.39	0.993
UPL22-003811	10	239.039	215.743	213	0.837	148	57.69	0.997
UPL22-003812	10	69.1485	94.9034	46	0.606	107	57.28	0.961
UPL22-003813	20	207.529	181.491	196	0.814	136	57.67	0.999
UPL22-003814	13	125.902	147.131	104	0.77	135	57.34	0.999
UPL22-003815	18	153.137	133.093	145	0.795	136	57.58	0.99
Average	13.1	162.618	161.678	139	0.772	131.5	57.504	0.9912
Median	12	153.267	149.404	127	0.7845	135.5	57.515	0.9945
Standard deviation	5.3376	62.9999	49.9669	59.955	0.0656567	11.5261	0.132227	0.010824
SEM	1.6879	19.9223	15.8009	18.9594	0.0207625	3.64486	0.0418139	0.00342286
Count	10	10	10	10	10	10	10	10
GBM-R samples
Sample Name	Final variant number	Mean Coverage	Standard Deviation	Median Coverage	Genome ≤ 30X coverage	Median insert size	Mean Mapping Quality	% Aligned Mapped Reads
UPL22-003816	16	386.799	330.356	372	0.854	141	57.62	0.999
UPL22-003817	9	63.8493	78.0255	46	0.621	121	57.42	0.983
UPL22-003818	20	225.844	229.173	193	0.824	140	57.56	0.997
UPL22-003819	16	251.576	229.154	232	0.814	125	57.27	0.999
UPL22-003822	30	177.658	178.868	149	0.789	126	57.2	0.996
UPL22-003823	21	171.487	176.929	142	0.786	130	57.62	0.998
UPL22-003824	10	113.174	163.095	77	0.701	112	57.12	0.997
UPL22-003825	30	236.027	224.161	203	0.825	140	57.59	0.999
UPL22-003826	6	103.55	181.257	83	0.731	125	57.3	0.971
UPL22-003827	18	125.086	126.853	102	0.761	133	57.69	0.898
Average	17.6	185.505	191.787	159.9	0.7706	129.3	57.439	0.9837
Median	17	174.572	180.062	145.5	0.7875	128	57.49	0.997
Standard deviation	7.72269	89.2869	64.4386	90.9334	0.0664157	8.92244	0.193155	0.0298632
SEM	2.44213	28.235	20.3773	28.7557	0.0210025	2.82152	0.0610811	0.00944357
Count	10	10	10	10	10	10	10	10

## Sheet: Supplementary Table S2
Glioma panel
ABL1, ABL2, ACVR1, ACVR1B, AKT1, AKT2, AKT3, ALK, ALOX12B, ANKRD11, ANKRD26, APC, AR, ARAF, ARFRP1, ARID1A, ARID1B, ARID2, ARID5B, ASXL1, ASXL2, ATM, ATR, ATRX, AURKA, AURKB, AXIN1, AXIN2, AXL, B2M, BAP1, BARD1, BBC3, BCL10, BCL2, BCL2L1, BCL2L11, BCL2L2, BCL6, BCOR, BCORL1, BCR, BIRC3, BLM, BMPR1A, BRAF, BRCA1, BRCA2, BRD4, BRIP1, BTG1, BTK, EMSY, CALR, CARD11, CASP8, CBFB, CBL, CCND1, CCND2, CC…

## Sheet: Supplementary Table S3
	Variant Info		Gene	Variant Allele Freq		Read Depths (DP)		AltRead		Cancer Classifier						COSMIC Mutations 96, GHI	COSMIC Cancer Gene Census 96, GHI
Which GMB are in	Chr:Pos	Ref/Alt	Gene Name	Primary	Recurrent	Primary	Recurrent	Primary	Recurrent	HGVS cDot	HGVS pDot	Sequence Ontology	Cancer Classification Criteria	Score	Classification	Mutation ID	Role in Cancer
1P	13:32930609	C/T	BRCA2	0.16129		124		20		NM_000059.4:c.7480C>T	NP_000050.3:p.Arg2494Ter	frameshift_variant	NV+1,NG+1,CE+2,ND+1	5	Oncogenic	COSM9581017	TSG
5R	13:32954009	C/T	BRCA2		0.247423		97		24	NM_000059.4:c.9076C>T	NP_000050.3:p.Gln3026Ter	frameshift_variant	NV+1,NG+1,CE+2,ND+1	5	Oncogenic	COSM3468417	TSG
1P	17:7578491	C/-	TP53	0.2		145		29		NM_000546.6:c.439delG	NP_000537.3:p.Val147Leufs*23	frameshift_variant	SC+2,NV+1,NG+1,ND+1	5	Oncogenic	COSM44698	Oncogene,TSG,Fusion
1S	17:7578205	C/T	TP53	0.326667	0.219355	150	155	49	34	NM_000546.6:c.644G>A	NP_000537.3:p.Ser215Asn	missense_variant	IP+1,SC+2,AR+1,HR+1,NP+1,CE+3	9	Oncogenic	COSM44093	Oncogene,TSG,Fusion
2R	17:7578262	C/G	TP53		0.3125		64		20	NM_000546.6:c.587G>C	NP_000537.3:p.Arg196Pro	missense_variant	IP+1,SC+3,HR+1,NP+1,CE+3	9	Oncogenic	COSM43814	Oncogene,TSG,Fusion
2S	17:7577539	G/A	TP53	0.634615	0.5	52	4	33	2	NM_000546.6:c.742C>T	NP_000537.3:p.Arg248Trp	missense_variant	SC+3,AR+1,HR+1,NP+1,CE+3	9	Oncogenic	COSM10656	Oncogene,TSG,Fusion
3R	17:7578291	T/A	TP53		0.2		135		27	NM_000546.6:c.560-2A>T	p.?	splice_site	SP+1,SC+2,NG+1	4	Likely Oncogenic	COSM45026	Oncogene,TSG,Fusion
5P	17:7577539	G/A	TP53	0.897727		264		237		NM_000546.6:c.742C>T	NP_000537.3:p.Arg248Trp	missense_variant	SC+3,AR+1,HR+1,NP+1,CE+3	9	Oncogenic	COSM10656	Oncogene,TSG,Fusion
6R	17:7578550	G/T	TP53		0.605263		190		115	NM_000546.6:c.380C>A	NP_000537.3:p.Ser127Tyr	missense_variant	IP+1,SC+3,HR+1,CE+3	8	Oncogenic	COSM43970	Oncogene,TSG,Fusion
8R	17:7578291	T/G	TP53		0.165		200		33	NM_000546.6:c.560-2A>C	p.?	splice_site	SP+1,SC+2,NG+1,CE+3	7	Oncogenic	COSM45031	Oncogene,TSG,Fusion
8S	17:7577548	C/T	TP53	0.343434	0.334842	198	221	68	74	NM_000546.6:c.733G>A	NP_000537.3:p.Gly245Ser	missense_variant	IP+1,SC+3,HR+1,NP+1,CE+3	9	Oncogenic	COSM6932	Oncogene,TSG,Fusion
1P	1:27101105	-/A	ARID1A	0.163158		190		31		NM_006015.6:c.4386_4387insA	NP_006006.3:p.Arg1463Thrfs*28	frameshift_variant	NV+1,NG+1,ND+1	3	Likely Oncogenic	COSM51485	TSG,Fusion
3R	1:27057799	C/T	ARID1A		0.20339		118		24	NM_006015.6:c.1507C>T	NP_006006.3:p.Gln503Ter	frameshift_variant	SC+1,NV+1,NG+1,ND+1	4	Likely Oncogenic	COSM9865468	TSG,Fusion
6S	1:27087503	C/T	ARID1A	0.75188	0.657895	133	38	100	25	NM_006015.6:c.2077C>T	NP_006006.3:p.Arg693Ter	frameshift_variant	SC+3,NV+1,NG+1,ND+1	6	Oncogenic	COSM184236	TSG,Fusion
1P	3:10188293	C/-	VHL	0.177215		158		28		NM_000551.4:c.437delC	NP_000542.1:p.Pro146Leufs*13	frameshift_variant	SC+2,NG+1,ND+1	4	Likely Oncogenic	COSM17649	TSG
4R	3:10183873	T/-	VHL		0.175		160		28	NM_000551.4:c.340+2delT	p.?	splice_site	SP+2,NG+1	3	Likely Oncogenic	COSM36361	TSG
1R	12:112888191	G/C	PTPN11		0.215827		139		30	NM_002834.5:c.207G>C	NP_002825.3:p.Glu69Asp	missense_variant	IP+1,HR+1,CE+2	4	Likely Oncogenic	COSM6963617	Oncogene
4R	12:112926900	C/A	PTPN11		0.234483		145		34	NM_002834.5:c.1520C>A	NP_002825.3:p.Thr507Lys	missense_variant	IP+1,SC+2,HR+1,NP+1,CE+3	8	Oncogenic	COSM13036	Oncogene
1S	10:89720679	C/T	PTEN	0.306122	0.224359	49	156	15	35	NM_000314.8:c.830C>T	NP_000305.3:p.Thr277Ile	missense_variant	IP+1,SC+1,HR+1,NP+1,CE+2	6	Oncogenic	COSM35645	TSG
5S	10:89692961	C/T	PTEN	0.545455	0.325581	11	129	6	42	NM_000314.8:c.445C>T	NP_000305.3:p.Gln149Ter	frameshift_variant	SC+2,NV+1,NG+1,CE+2,ND+1	7	Oncogenic	COSM5164	TSG
8S	10:89720749	C/-	PTEN	0.379747	0.55	79	40	30	22	NM_000314.8:c.900delC	NP_000305.3:p.Ile300Metfs*7	frameshift_variant	NV+1,NG+1,CE+2,ND+1	5	Oncogenic	COSM921143	TSG
9S	10:89685275	T/C	PTEN	0.217544	0.6875	285	80	62	55	NM_000314.8:c.170T>C	NP_000305.3:p.Leu57Ser	missense_variant	IP+1,NP+1,CE+2	4	Likely Oncogenic	COSM5127	TSG
1S	2:25470594	C/A	DNMT3A	0.056338	0.243902	142	82	8	20	NM_175629.2:c.880G>T	NP_783328.1:p.Glu294Ter	frameshift_variant	NV+1,NG+1,ND+1	3	Likely Oncogenic	COSM7429198	TSG
10R	2:25466766	C/T	DNMT3A		0.328767		73		24	NM_175629.2:c.1936+1G>A	p.?	splice_site	SP+2,NG+1	3	Likely Oncogenic	COSM10075201	TSG
2P	12:121426821	G/A	HNF1A	0.34375		64		22		NM_000545.8:c.512G>A	NP_000536.6:p.Arg171Gln	missense_variant	IP+1,CE+2, NP+1	4	Likely Oncogenic	COSM9052790	TSG
3R	12:121431421	G/A	HNF1A		0.179856		139		25	NM_000545.8:c.625G>A	NP_000536.6:p.Ala209Thr	missense_variant	IP+1,CE+2, NP+1	4	Likely Oncogenic	COSM9623454	TSG
3P	9:139396722	A/T	NOTCH1	0.278481		79		22		NM_017617.5:c.5384+2T>A	p.?	splice_site	SP+2,NG+1	3	Likely Oncogenic	COSM7446919	Oncogene,TSG,Fusion
4P	9:139407472	C/T	NOTCH1	0.255102		98		25		NM_017617.5:c.2467+1G>A	p.?	splice_site	SP+2,NG+1	3	Likely Oncogenic	COSM4449491	Oncogene,TSG,Fusion
3R	3:52439913	G/A	BAP1		0.182482		137		25	NM_004656.4:c.799C>T	NP_004647.1:p.Gln267Ter	frameshift_variant	NV+1,NG+1,CE+2,ND+1	5	Oncogenic	COSM480288	TSG
8R	3:52442624	T/A	BAP1		0.2		205		41	NM_004656.4:c.123-2A>T	p.?	splice_site	SP+2,,NG+1	3	Likely Oncogenic	COSM4387453	TSG
3R	13:48937094	G/A	RB1		0.421053		57		24	NM_000321.3:c.861+1G>A	p.?	splice_site	SP+2,NG+1,CE+2, SC+1	6	Oncogenic	COSM1514097	TSG
5R	13:49050981	T/C	RB1		0.326733		101		33	NM_000321.3:c.2663+2T>C	p.?	splice_site	SP+2,,NG+1,CE+2	5	Oncogenic	COSM7132255	TSG
10P	13:48951171	G/A	RB1	0.164179		134		22		NM_000321.3:c.1332+1G>A	p.?	splice_site	ND+1, SP+2,NG+1,CE+2	6	Oncogenic	COSM1747468	TSG
3R	X:100608911	G/A	BTK		0.15625		160		25	NM_000061.3:c.1697C>T	NP_000052.1:p.Pro566Leu	missense_variant	IP+1,SC+1,CE+1	3	Likely Oncogenic	COSM2734288	Oncogene,TSG
10P	X:100613406	G/A	BTK	0.218978		137		30		NM_000061.3:c.994C>T	NP_000052.1:p.Arg332Cys	missense_variant	IP+1,SC+1,NP+1	3	Likely Oncogenic	COSM6957741	Oncogene,TSG
4P	19:11170453	C/T	SMARCA4	0.157303		178		28		NM_001128849.3:c.4756C>T	NP_001122321.1:p.Gln1586Ter	frameshift_variant	NV+1,NG+1,CE+2,ND+1	5	Oncogenic	COSM6915387	TSG
8R	19:11097580	G/A	SMARCA4		0.214286		140		30	NM_001128849.3:c.761-1G>A	p.?	splice_site	SP+2,NG+1	3	Likely Oncogenic	COSM10048802	TSG
8R	19:11107057	G/A	SMARCA4		0.193103		145		28	NM_001128849.3:c.1761+1G>A	p.?	splice_site	SP+2,NG+1	3	Likely Oncogenic	COSM3724499	TSG
6R	7:55221743	A/C	EGFR		0.170732		164		28	NM_005228.5:c.787A>C	NP_005219.2:p.Thr263Pro	missense_variant	IP+1,SC+2,HR+1,CE+3	7	Oncogenic	COSM21684	Oncogene
6S	7:55223604	G/T	EGFR	0.332258	0.0960452	310	177	103	17	NM_005228.5:c.971G>T	NP_005219.2:p.Arg324Leu	missense_variant	IP+1,SC+2	3	Likely Oncogenic	COSM21688	Oncogene
9S	7:55221743	A/C	EGFR	0.194872	0.925187	195	5614	38	5194	NM_005228.5:c.787A>C	NP_005219.2:p.Thr263Pro	missense_variant	IP+1,SC+2,HR+1,CE+3	7	Oncogenic	COSM21684	Oncogene
4R	19:1220415	C/T	STK11		0.176		125		22	NM_000455.5:c.508C>T	NP_000446.1:p.Gln170Ter	frameshift_variant	SC+2,NV+1,NG+1,CE+3,ND+1	8	Oncogenic	COSM20943	TSG
8R	19:1219414	T/A	STK11		0.247525		202		50	NM_000455.5:c.464+2T>A	p.?	splice_site	SP+2,SC+1,NG+1	4	Likely Oncogenic	COSM6968633	TSG
5P	5:112174796	G/T	APC	0.253012		83		21		NM_000038.6:c.3505G>T	NP_000029.2:p.Glu1169Ter	frameshift_variant	CE2+,NG+1,ND+1	3	Likely Oncogenic	COSM5007987	TSG
7P	5:112164616	C/T	APC	0.34375		64		22		NM_000038.6:c.1690C>T	NP_000029.2:p.Arg564Ter	frameshift_variant	SC+3,NV+1,NG+1,CE+3,ND+1	9	Oncogenic	COSM18848	TSG
8P	5:112170862	G/A	APC	0.255814		86		22		NM_000038.6:c.1958G>A	NP_000029.2:p.Arg653Lys	missense_variant	IP+1,SP+2,SC+2,NP+1,CE+3	9	Oncogenic	COSM1183195	TSG
8P	5:112170864	T/A	APC	0.255814		86		22		NM_000038.6:c.1958+2T>A	p.?	splice_site	SP+2,NG+1,CE+2, ND+1	6	Oncogenic	COSM10058560	TSG
5P	12:49422943	C/A	KMT2D	0.168831		154		26		NM_003482.4:c.14152G>T	NP_003473.3:p.Glu4718Ter	frameshift_variant	NV+1,NG+1,ND+1	3	Likely Oncogenic	COSM9865612	Oncogene,TSG
5R	12:49438728	C/A	KMT2D		0.224299		107		24	NM_003482.4:c.4762G>T	NP_003473.3:p.Glu1588Ter	frameshift_variant	NV+1,NG+1,CE+2,ND+1	5	Oncogenic	COSM6942265	Oncogene,TSG
6P	12:49420166	G/A	KMT2D	0.153285		137		21		NM_003482.4:c.15583C>T	NP_003473.3:p.Gln5195Ter	frameshift_variant	NV+1,NG+1,CE+2,ND+1	5	Oncogenic	COSM10076641	Oncogene,TSG
6R	12:49428445	G/A	KMT2D		0.16129		124		20	NM_003482.4:c.10360C>T	NP_003473.3:p.Gln3454Ter	frameshift_variant	SP+2,NV+1,NG+1,ND+1	5	Oncogenic	COSM6918342	Oncogene,TSG
7P	12:49426934	GC/-	KMT2D	0.630435		46		29		NM_003482.4:c.11553_11554delGC	NP_003473.3:p.Arg3851Serfs*160	frameshift_variant	NV+1,NG+1,ND+1	3	Likely Oncogenic	COSM9854033	Oncogene,TSG
7P	12:49444325	G/-	KMT2D	0.208333		96		20		NM_003482.4:c.3046delC	NP_003473.3:p.Leu1016Ter	frameshift_variant	NV+1,NG+1,ND+1	3	Likely Oncogenic	COSM10073786	Oncogene,TSG
5R	17:29652988	G/A	NF1		0.222222		99		22	NM_000267.3:c.4923G>A	NP_000258.1:p.Trp1641Ter	frameshift_variant	NV+1,NG+1,CE+2,ND+1	5	Oncogenic	COSM35833	TSG,Fusion
8R	17:29664899	G/A	NF1		0.370968		62		23	NM_000267.3:c.6641+1G>A	p.?	splice_site	SP+2,NG+1,CE+2	5	Oncogenic	COSM4775365	TSG,Fusion
6P	16:3788560	C/T	CREBBP	0.25		128		32		NM_004380.3:c.4394G>A	NP_004371.2:p.Gly1465Glu	missense_variant	IP+1,NP+1,CE+3	4	Likely Oncogenic	COSM8653277	Oncogene,TSG,Fusion
8R	16:3788560	C/T	CREBBP		0.331325		166		55	NM_004380.3:c.4394G>A	NP_004371.2:p.Gly1465Glu	missense_variant	IP+1,NP+1,CE+3	4	Likely Oncogenic	COSM8653277	Oncogene,TSG,Fusion
10S	16:3788560	C/T	CREBBP	0.322581	0.188406	62	69	20	13	NM_004380.3:c.4394G>A	NP_004371.2:p.Gly1465Glu	missense_variant	IP+1,NP+1,CE+3	4	Likely Oncogenic	COSM8653277	Oncogene,TSG,Fusion
5P	12:133209050	G/A	POLE	0.194175		103		20		NM_006231.4:c.6181C>T	NP_006222.2:p.Gln2061Ter	frameshift_variant	NV+1,NG+1,ND+1	3	Likely Oncogenic	COSM6495482	TSG
6R	12:133257822	C/A	POLE		0.15544		193		30	NM_006231.4:c.106G>T	NP_006222.2:p.Glu36Ter	frameshift_variant	NV+1,NG+1,ND+1	3	Likely Oncogenic	COSM6949356	TSG
10R	12:133253131	C/T	POLE		0.370968		62		23	NM_006231.4:c.909+1G>A	p.?	splice_site	SP+2,NG+1,CE+2	5	Oncogenic	COSM5031069	TSG
4R	21:36171607	G/A	RUNX1		0.180488		205		37	NM_001754.5:c.958C>T	NP_001745.2:p.Arg320Ter	frameshift_variant	SC+2,NG+1,CE+3,ND+1	7	Oncogenic	COSM41699	Oncogene,TSG,Fusion
10R	21:36253011	C/A	RUNX1		0.30137		73		22	NM_001754.5:c.352-1G>T	p.?	splice_site	SP+2,NG+1,CE+2	5	Oncogenic	COSM6949889	Oncogene,TSG, Fusion

## Sheet: Supplementary Table S4
GBM Pair	Variant apperaed in	Variant Info		Gene	Variant Allele Freq		Read Depths (DP)		Alternative Read Count		Cancer Classifier						COSMIC Mutations 96		COSMIC Cancer Gene Census 96, GHI
		Chr:Pos	Ref/Alt	Gene Name	Primary	Recurrent	Primary	Recurrent	Primary	Recurrent	HGVS cDot	HGVS pDot	Sequence Ontology	Cancer Classification Criteria	Score	Classification	Mutation ID	Sample Count	Role in Cancer
2	S	17:7577539	G/A	TP53	0.634615	0.5	52	4	33	2	NM_000546.6:c.742C>T	NP_000537.3:p.Arg248Trp	M	SC+3,AR+1,HR+1,NP+1,CE+3	9	Oncogenic	COSM10656	1044	Oncogene,TSG,Fusion
5	P	17:7577539	G/A	TP53	0.897727		264		237
6	P	16:3788560	C/T	CREBBP	0.25		128		32		NM_004380.3:c.4394G>A	NP_004371.2:p.Gly1465Glu	M	IP+1,SC+1,NP+1,CE+3	6	Oncogenic	COSM8653277	1	Oncogene,TSG,Fusion
8	R	16:3788560	C/T	CREBBP		0.331325		166		55		NP_004371.2:p.Gly1465Glu	M	IP+1,SC+1,NP+1,CE+3	6	Oncogenic	COSM8653277		Oncogene,TSG,Fusion
10	S	16:3788560	C/T	CREBBP	0.322581	0.188406	62	69	20	13		NP_004371.2:p.Gly1465Glu	M	IP+1,SC+1,NP+1,CE+3	6	Oncogenic	COSM8653277		Oncogene,TSG,Fusion
6	R	7:55221743	A/C	EGFR		0.170732		164		28	NM_005228.5:c.787A>C	NP_005219.2:p.Thr263Pro	M	IP+1,SC+2,HR+1,CE+3	7	Oncogenic	COSM21684	14	Oncogene
9	S	7:55221743	A/C	EGFR	0.194872	0.925187	195	5614	38	5194	NM_005228.5:c.787A>C	NP_005219.2:p.Thr263Pro							Oncogene

## Sheet: Supplementary Table S5
GBM-P samples
Histopathological evaluation						Key molecular marker evaluation
Sample ID	MI	MVP	Necrosis	Atypia	Tumor cell content %	IDH mutation	EGFR amplification	CDKN2A/B deletion	TERT promoter mutation
UPL22-003804	2	2	2	3	0.6	Wildtype	Deletion	Amplification	C228T
UPL22-003805	1	1	2	3	0.8	Wildtype	Amplification	Amplification	C228T
UPL22-003806	1	2	1	2	0.9	Wildtype	Amplification	CDKN2A homozygous deletion	C250T
UPL22-003807	1	1	2	2	0.8	Wildtype	-	CDKN2A homozygous deletion	No mutation
UPL22-003810	1	2	2	3	0.7	Wildtype	Amplification	-	C250T
UPL22-003811	1	0	0	3	0.8	Wildtype	Amplification	-	C228T
UPL22-003812	1	1	0	2	0.75	Wildtype	Heterozygous deletion	CDKN2A heterozygous deletion	No mutation
UPL22-003813	2	1	3	2	0.6	Wildtype	-	-	C228T
UPL22-003814	2	1	3	2	0.8	Wildtype	Amplification	-	C228T
UPL22-003815	2	2	2	3	0.5	Wildtype	Amplification	-	C250T
GBM-R samples
Histopathological evaluation						Key molecular marker evaluation
Sample ID	MI	MVP	Necrosis	Atypia	Tumor cell content %	IDH mutation	EGFR amplification	CDKN2A/B deletion	TERT promoter mutation
UPL22-003816	1	0	1	3	0.9	Wildtype	Deletion	-	C228T
UPL22-003817	1	0	3	2	0.8	Wildtype	Amplification	CDKN2A heterozygous deletion	C228T
UPL22-003818	1	2	3	2	0.6	Wildtype	Amplification	No mutation	C250T
UPL22-003819	1	0	3	3	0.5	Wildtype	Deletion	-	No mutation
UPL22-003822	1	2	2	3	0.9	Wildtype	Amplification	Amplification	C250T
UPL22-003823	1	0	3	3	0.9	Wildtype	Amplification	CDKN2A heterozygous deletion	C228T
UPL22-003824	2	2	3	2	0.9	Wildtype	Heterozygous deletion	CDKN2A homozygous deletion	C228T
UPL22-003825	1	2	3	3	0.8	Wildtype	Amplification	Amplification	C228T
UPL22-003826	1	1	3	2	0.8	Wildtype	Amplification	CDKN2A homozygous deletion	C228T
UPL22-003827	2	2	1	3	0.7	Wildtype	Amplification	-	C250T
Table 1 respresent the histopathological features of tumors.
MI - mitotic index (number of mitoses per 10 high power fields)
MVP - microvascular proliferation
Necrosis, geo - geographic necrosis
Necrosis, palisade - palisaded necrosis
Atypia - cytological atypia of tumor cells, subjective assessment
Cell - first impression of cytology of tumor cells, needs refinement
TIL - tumor infiltrating lymphocytes (med - medium)
LG component - low grade glioma-like component
	MI	MVP	Necrosis	Atypia	TIL	LG component
Code	low (0-25) --> 1	low = 1	palisade = 1	low = 1	few = 1	yes = 1
	high (25-x) --> 2	high = 2	geo = 2	moderate = 2	med = 2	no = 2
		no = 0	both = 3	high = 3	many = 3
			none = 0		no = 0

## Sheet: Supplementary Table S6
GBM-P samples				GBM-R samples
Sample ID	DNA concentration (ng/ul)	200-2000bp fragments (%)	2000-60000bp fragments (%)	Sample ID	DNA concentration (ng/ul)	200-2000bp fragments (%)	2000-60000bp fragments (%)
UPL22-003804	18.7	0.3034	0.4908	UPL22-003816	94.4	0.7222	0.2347
UPL22-003805	80.2	0.636	0.2913	UPL22-003817	24.8	0.6822	0.2103
UPL22-003806	39.6	0.4496	0.3832	UPL22-003818	13.9	0.5493	0.3278
UPL22-003807	19.1	0.3757	0.445	UPL22-003819	15.6	0.6933	0.2223
UPL22-003808	14.4	0.4814	0.4031	UPL22-003822	6.16	0.7056	0.1632
UPL22-003811	13.8	0.335	0.4628	UPL22-003823	24.6	0.3887	0.44
UPL22-003812	10.7	0.4963	0.381	UPL22-003824	16.6	0.4944	0.3896
UPL22-003813	72.8	0.6686	0.2715	UPL22-003825	43.4	0.4059	0.4184
UPL22-003814	26.6	0.5417	0.3512	UPL22-003826	50	0.6281	0.2392
UPL22-003815	42.2	0.7466	0.1962	UPL22-003827	9.3	0.5428	0.3151
Average	33.81	0.50343	0.36761	Average	29.876	0.58125	0.29606
Median	22.85	0.48885	0.3821	Median	20.6	0.5887	0.27715
Standard deviation	23.6306	0.139134	0.0875323	Standard deviation	25.3494	0.117531	0.0912418
SEM	7.47266	0.0439979	0.0276801	SEM	8.01619	0.0371667	0.0288532
Count	10	10	10	Count	10	10	10
